# Supplementary material for: A computationally inspired in-vivo approach identifies a link between amygdalar transcriptional heterogeneity, socialization and anxiety
Source: Transl Psychiatry. 2019 Dec 9;9:336. doi: 10.1038/s41398-019-0677-1 (PMC6901550; doi:10.1038/s41398-019-0677-1)
Supplement: Supplementary file 7 — Supplemental Table 1 [file 41398_2019_677_MOESM7_ESM.xls]

## Sheet: Sheet0
Gene ID	Entrez Gene Name	Expr Log Ratio
Prl	prolactin	-4.407
Gh	chorionic somatomammotropin hormone like 1	-3.64
Kcnj13	potassium voltage-gated channel subfamily J member 13	-3.205
Gm14253	programmed cell death 10 pseudogene	-1.893
Spink8	serine peptidase inhibitor, Kazal type 8 (putative)	-1.489
Adgrl4	adhesion G protein-coupled receptor L4	-1.033
BC051142	cDNA sequence BC051142	-1.033
Pygl	glycogen phosphorylase L	-1.006
Dnase2a	deoxyribonuclease 2, lysosomal	-0.902
Acot11	acyl-CoA thioesterase 11	-0.867
Spint1	serine peptidase inhibitor, Kunitz type 1	-0.864
Ptprv	protein tyrosine phosphatase, receptor type, V	-0.846
Rgs9	regulator of G protein signaling 9	-0.835
Lrrc10b	leucine rich repeat containing 10B	-0.823
Itgb5	integrin subunit beta 5	-0.766
Selenbp1	selenium binding protein 1	-0.712
Prex2	phosphatidylinositol-3,4,5-trisphosphate dependent Rac exchange factor 2	-0.688
Ptprc	protein tyrosine phosphatase, receptor type C	-0.675
Gm14391	zinc finger protein 442	-0.673
C4a	complement C4B (Chido blood group)	-0.666
Isoc1	isochorismatase domain containing 1	-0.606
Lpp	LIM domain containing preferred translocation partner in lipoma	-0.602
Gm16378	eukaryotic translation initiation factor 1 pseudogene	-0.581
Slc7a11	solute carrier family 7 member 11	-0.567
Slco1a4	solute carrier organic anion transporter family, member 1a4	-0.566
Cdkl2	cyclin dependent kinase like 2	-0.513
Narf	nuclear prelamin A recognition factor	-0.513
Slc1a3	solute carrier family 1 member 3	-0.501
Entpd2	ectonucleoside triphosphate diphosphohydrolase 2	-0.491
Rpsa-ps10	ribosomal protein SA, pseudogene 10	-0.489
Itm2a	integral membrane protein 2A	-0.475
Gpc6	glypican 6	-0.456
Necab1	N-terminal EF-hand calcium binding protein 1	-0.429
Ctnnbl1	catenin beta like 1	-0.397
Glud1	glutamate dehydrogenase 1	-0.388
Pik3r3	phosphoinositide-3-kinase regulatory subunit 3	-0.341
Trim30a	tripartite motif-containing 30A	-0.232
Kif26a	kinesin family member 26A	0.073
Cnot6l	CCR4-NOT transcription complex subunit 6 like	0.129
Ift140	intraflagellar transport 140	0.131
Olig3	oligodendrocyte transcription factor 3	0.173
B3gat1	beta-1,3-glucuronyltransferase 1	0.301
Fcho1	FCH domain only 1	0.317
Atat1	alpha tubulin acetyltransferase 1	0.329
Zfp940	zinc finger protein 940	0.342
Spaca6	sperm acrosome associated 6	0.357
Rbm22	RNA binding motif protein 22	0.361
Srrm3	serine/arginine repetitive matrix 3	0.361
Bag6	BCL2 associated athanogene 6	0.384
Grcc10	chromosome 12 open reading frame 57	0.385
Dnm1	dynamin 1	0.386
Vegfb	vascular endothelial growth factor B	0.4
Fbxl14	F-box and leucine rich repeat protein 14	0.402
Cbx4	chromobox 4	0.404
Pomc	proopiomelanocortin	0.404
Fbrsl1	fibrosin like 1	0.407
Znhit1	zinc finger HIT-type containing 1	0.409
Syn1	synapsin I	0.418
Ubald1	UBA like domain containing 1	0.418
Gclm	glutamate-cysteine ligase modifier subunit	0.426
Cltb	clathrin light chain B	0.427
Mypop	Myb related transcription factor, partner of profilin	0.447
Adgrb1	adhesion G protein-coupled receptor B1	0.45
Aes	amino-terminal enhancer of split	0.451
Apopt1	apoptogenic 1, mitochondrial	0.454
Map7d1	MAP7 domain containing 1	0.462
Rps13-ps2	ribosomal protein S13, pseudogene 2	0.464
Fjx1	four jointed box 1	0.466
0610037L13Rik	chromosome 1 open reading frame 123	0.469
Lrfn1	leucine rich repeat and fibronectin type III domain containing 1	0.469
Lrrc4b	leucine rich repeat containing 4B	0.474
Cox5b	cytochrome c oxidase subunit 5B	0.485
Sptbn4	spectrin beta, non-erythrocytic 4	0.485
Ccdc124	coiled-coil domain containing 124	0.491
Mrpl17	mitochondrial ribosomal protein L17	0.496
Kdm6b	lysine demethylase 6B	0.497
Reep6	receptor accessory protein 6	0.499
Ube2m	ubiquitin conjugating enzyme E2 M	0.502
Pfn1	profilin 1	0.505
Hmga1	high mobility group AT-hook 1	0.507
Ccl27a	chemokine (C-C motif) ligand 27A	0.52
Ring1	ring finger protein 1	0.52
Adrb1	adrenoceptor beta 1	0.523
Bcl11a	B cell CLL/lymphoma 11A	0.525
Rnf126	ring finger protein 126	0.527
Dnajb6	DnaJ heat shock protein family (Hsp40) member B6	0.528
Chchd10	coiled-coil-helix-coiled-coil-helix domain containing 10	0.533
Atn1	atrophin 1	0.542
Prrt1	proline-rich transmembrane protein 1	0.542
Zfp579	zinc finger protein 579	0.546
Tmem191c	transmembrane protein 191C	0.549
Camk2n2	calcium/calmodulin dependent protein kinase II inhibitor 2	0.555
Tmem151a	transmembrane protein 151A	0.56
Tmem145	transmembrane protein 145	0.561
Gm7536	ribosomal protein L27A pseudogene	0.562
Plvap	plasmalemma vesicle associated protein	0.562
Timm10b	translocase of inner mitochondrial membrane 10B	0.564
Coro6	coronin 6	0.569
Pcbp1	poly(rC) binding protein 1	0.569
Vps37d	VPS37D, ESCRT-I subunit	0.57
Macrod1	MACRO domain containing 1	0.572
Gadd45gip1	GADD45G interacting protein 1	0.573
Eid2	EP300 interacting inhibitor of differentiation 2	0.575
Tox2	TOX high mobility group box family member 2	0.576
Tpst2	tyrosylprotein sulfotransferase 2	0.579
Rps16-ps2	ribosomal protein S16, pseudogene 2	0.583
Myl12b	myosin light chain 12A	0.584
Cited2	Cbp/p300 interacting transactivator with Glu/Asp rich carboxy-terminal domain 2	0.594
Fxyd7	FXYD domain containing ion transport regulator 7	0.596
Engase	endo-beta-N-acetylglucosaminidase	0.599
Ssbp4	single stranded DNA binding protein 4	0.601
Gm14303	ribosomal protein S29 pseudogene	0.608
Gm4613	60S ribosomal protein L37a pseudogene	0.609
Mex3d	mex-3 RNA binding family member D	0.617
Psen2	presenilin 2	0.617
Dlk2	delta like non-canonical Notch ligand 2	0.619
Pamr1	peptidase domain containing associated with muscle regeneration 1	0.621
Nfkbib	NFKB inhibitor beta	0.633
Atxn2l	ataxin 2 like	0.634
Nutf2-ps1	nuclear transport factor 2, pseudogene 1	0.634
Gm7488	nudix (nucleoside diphosphate linked moiety X)-type motif 21 pseudogene	0.636
Uqcrq	ubiquinol-cytochrome c reductase complex III subunit VII	0.637
Sncb	synuclein beta	0.644
Tmem240	transmembrane protein 240	0.647
Usf2	upstream transcription factor 2, c-fos interacting	0.659
Hmg20b	high mobility group 20B	0.661
Dlx2	distal-less homeobox 2	0.663
Emc6	ER membrane protein complex subunit 6	0.669
Lmtk3	lemur tyrosine kinase 3	0.683
Ubap2	ubiquitin associated protein 2	0.693
Neurod2	neuronal differentiation 2	0.699
Ppp2r3d	protein phosphatase 2 (formerly 2A), regulatory subunit B'', delta	0.71
Foxp4	forkhead box P4	0.712
Cdk5r2	cyclin dependent kinase 5 regulatory subunit 2	0.713
Tpt1-ps3	tumor protein, translationally-controlled, pseudogene 3	0.713
Mlip	muscular LMNA interacting protein	0.72
Mrpl34	mitochondrial ribosomal protein L34	0.72
Gm13375	predicted gene 13375	0.736
Rpl17-ps5	ribosomal protein L17, pseudogene 5	0.736
2210016L21Rik	chromosome 12 open reading frame 43	0.742
Cox8a	cytochrome c oxidase subunit 8A	0.746
Basp1	brain abundant membrane attached signal protein 1	0.758
Otud7a	OTU deubiquitinase 7A	0.762
Vstm2l	V-set and transmembrane domain containing 2 like	0.763
Nrxn2	neurexin 2	0.767
Ttc9b	tetratricopeptide repeat domain 9B	0.773
Hspa1a	heat shock protein family A (Hsp70) member 1A	0.799
Akt1s1	AKT1 substrate 1	0.8
Ywhaz	tyrosine 3-monooxygenase/tryptophan 5-monooxygenase activation protein zeta	0.808
Rpl36	ribosomal protein L36	0.812
Hes1	hes family bHLH transcription factor 1	0.822
Zfp580	zinc finger protein 580	0.829
Csf2ra	colony stimulating factor 2 receptor alpha subunit	0.83
Rasl10a	RAS like family 10 member A	0.856
Bmyc	brain expressed myelocytomatosis oncogene	0.858
Emx1	empty spiracles homeobox 1	0.858
Ranbp3l	RAN binding protein 3 like	0.877
Bola3	bolA family member 3	0.892
Bbc3	BCL2 binding component 3	0.895
Cck	cholecystokinin	0.896
2900079G21Rik	RIKEN cDNA 2900079G21 gene	0.904
Nrgn	neurogranin	0.914
Rps6kb2	ribosomal protein S6 kinase B2	0.914
Ran	RAN, member RAS oncogene family	0.927
Hmgn1	high mobility group nucleosome binding domain 1	0.929
1700023F06Rik	RIKEN cDNA 1700023F06 gene	0.955
Ypel3	yippee like 3	0.998
Yjefn3	YjeF N-terminal domain containing 3	1.004
Gnai2	G protein subunit alpha i2	1.03
Tmsb10	thymosin, beta 4, X chromosome	1.054
Tpgs1	tubulin polyglutamylase complex subunit 1	1.074
Ier5l	immediate early response 5 like	1.122
Mycbp	MYC binding protein	1.163
Junb	JunB proto-oncogene, AP-1 transcription factor subunit	1.171
Gm9954	predicted gene 9954	1.181
Cebpb	CCAAT enhancer binding protein beta	1.203
Jund	JunD proto-oncogene, AP-1 transcription factor subunit	1.207
H1fx	H1 histone family member X	1.223
Egr4	early growth response 4	1.234
Nudt1	nudix hydrolase 1	1.255
Gm1673	predicted gene 1673	1.256
Nxph3	neurexophilin 3	1.271
Ccdc85b	coiled-coil domain containing 85B	1.273
C1qtnf4	C1q and TNF related 4	1.283
Hist2h2aa2	histone cluster 2 H2A family member a3	1.291
Cacna1a	calcium voltage-gated channel subunit alpha1 A	1.309
Gdf1	growth differentiation factor 1	1.348
Pcsk1n	proprotein convertase subtilisin/kexin type 1 inhibitor	1.358
Prr7	proline rich 7, synaptic	1.365
H2afj	H2A histone family member J	1.412
9130024F11Rik	RIKEN cDNA 9130024F11 gene	1.45
Ttll13	tubulin tyrosine ligase-like family, member 13	1.485
E2f3	E2F transcription factor 3	1.555
Fyb	FYN binding protein 1	1.608
Tmem238	transmembrane protein 238	1.645
CAAA01147332.1	CD99 antigen	1.763
Ctgf	connective tissue growth factor	1.849
Pparg	peroxisome proliferator activated receptor gamma	1.923
Gm4459	NADH dehydrogenase (ubiquinone) 1, alpha/beta subcomplex, 1 pseudogene	1.975
Scand1	SCAN domain containing 1	2.189
Gm10132	ribosomal protein L23A pseudogene	2.897
Capn11	calpain 11	5.079
