# Supplementary material for: A computationally inspired in-vivo approach identifies a link between amygdalar transcriptional heterogeneity, socialization and anxiety
Source: Transl Psychiatry. 2019 Dec 9;9:336. doi: 10.1038/s41398-019-0677-1 (PMC6901550; doi:10.1038/s41398-019-0677-1)
Supplement: Supplementary file 8 — Supplemental Table 2 [file 41398_2019_677_MOESM8_ESM.xls]

## Sheet: Sheet0
Ingenuity Canonical Pathways	p Value	Molecules
Opioid Signaling Pathway	0.000151297	RGS9,GNAI2,EGR4,CLTB,RPS6KB2,POMC,CACNA1A
Growth Hormone Signaling	0.000231143	PIK3R3,PRL,CSHL1,RPS6KB2
Type II Diabetes Mellitus Signaling	0.000628836	PIK3R3,PPARG,CEBPB,NFKBIB,CACNA1A
PPAR Signaling	0.000762889	PPARG,NFKBIB,SCAND1,CITED2
Unfolded protein response	0.00107981	PPARG,HSPA1A/HSPA1B,CEBPB
Amyotrophic Lateral Sclerosis Signaling	0.00154763	PIK3R3,CAPN11,VEGFB,CACNA1A
IGF-1 Signaling	0.00171942	PIK3R3,CTGF,RPS6KB2,YWHAZ
PCP pathway	0.0018131	PFN1,JUND,JUNB
Nitric Oxide Signaling in the Cardiovascular System	0.0018131	PIK3R3,ADRB1,VEGFB,CACNA1A
Virus Entry via Endocytic Pathways	0.00224813	PIK3R3,DNM1,CLTB,ITGB5
GPCR-Mediated Integration of Enteroendocrine Signaling Exemplified by an L Cell	0.00558351	GNAI2,ADRB1,CCK
PI3K/AKT Signaling	0.005927	PIK3R3,RPS6KB2,YWHAZ,NFKBIB
NRF2-mediated Oxidative Stress Response	0.00668591	PIK3R3,JUND,DNAJB6,GCLM,JUNB
IL-8 Signaling	0.00854557	GNAI2,PIK3R3,VEGFB,NFKBIB,ITGB5
Role of PI3K/AKT Signaling in the Pathogenesis of Influenza	0.00968342	GNAI2,PIK3R3,NFKBIB
Corticotropin Releasing Hormone Signaling	0.00968342	GNAI2,POMC,JUND,CACNA1A
Clathrin-mediated Endocytosis Signaling	0.010314	PIK3R3,DNM1,CLTB,VEGFB,ITGB5
Osteoarthritis Pathway	0.0133289	PPARG,VEGFB,CEBPB,HES1,C1QTNF4
IL-12 Signaling and Production in Macrophages	0.0151902	PIK3R3,PPARG,CEBPB,NFKBIB
Integrin Signaling	0.0185412	PIK3R3,PFN1,CAPN11,ITGB5,MYL12A
Prolactin Signaling	0.0227233	PIK3R3,PRL,CEBPB
Fcγ Receptor-mediated Phagocytosis in Macrophages and Monocytes	0.0321965	PIK3R3,RPS6KB2,FYB1
NF-κB Activation by Viruses	0.0321965	PIK3R3,NFKBIB,ITGB5
PEDF Signaling	0.0321965	PIK3R3,PPARG,NFKBIB
IL-4 Signaling	0.0399217	PIK3R3,RPS6KB2,HMGA1
Protein Kinase A Signaling	0.0461967	GNAI2,PTPRC,H1FX,YWHAZ,PYGL,NFKBIB,MYL12A
