# Supplementary material for: A computationally inspired in-vivo approach identifies a link between amygdalar transcriptional heterogeneity, socialization and anxiety
Source: Transl Psychiatry. 2019 Dec 9;9:336. doi: 10.1038/s41398-019-0677-1 (PMC6901550; doi:10.1038/s41398-019-0677-1)
Supplement: Supplementary file 9 — Supplemental Table 3 [file 41398_2019_677_MOESM9_ESM.xlsx]

## Sheet: export
Name	Description	Matched Genes	Number of Signature Matches
loperamide	opioid receptor agonist	OPRM1|OPRD1|CACNA1A|CALM1|CYP2B6|CYP2C8|NPR2|OPRK1|POMC	9/97
verapamil	dopamine receptor antagonist	CACNA1C|CACNA1D|CACNA1G|CACNA1S|CACNA1A|CACNA1B|CACNA1F|CACNA1I|CACNB1|CACNB2|CACNB3|CACNB4|CYP2C8|CYP2E1|CYP3A4|CYP3A5|CYP3A7|DRD2|KCNA10|KCNA7|KCNH2|KCNJ11|NALCN|SCN5A|SLC29A4|SLC6A4	9/100
carvedilol	adrenergic receptor antagonist	ADRB1|ADRB2|ADRA1A|ADRA1B|ADRA1D|ADRA2A|ADRA2B|ADRA2C|ADRB3|CYP2C19|CYP2E1|GJA1|HIF1A|KCNH2|NDUFC2|NPPB|RYR2|SELE|VCAM1|VEGFA	6/46
diclofenac	cyclooxygenase inhibitor	PTGS1|PTGS2|AKR1C3|ALOX5|ASIC1|ASIC3|CYP2C8|KCNQ2|KCNQ3|PLA2G2A|PPARG|SCN4A	6/46
pioglitazone	PPAR receptor agonist	PPARG|INS|TRPM3	6/45
mirtazapine	adrenergic/seratonin receptor antagonist	ADRA2A|HTR2A|HTR2C|ADRA2C|HTR3A|ADRA1A|ADRA1B|ADRA1D|ADRA2B|ADRB1|ADRB2|DRD1|DRD2|DRD3|DRD5|HRH1|HRH3|HTR2B|HTR7|OPRK1|SLC6A2|SLC6A3|SLC6A4	6/38
nadolol	adrenergic receptor antagonist	ADRB1|ADRB2|ADRB3	6/38
desipramine	norepinephrine transporter inhibitor	SLC6A2|SLC6A4|ADRA1A|ADRA1B|ADRA1D|ADRA2A|ADRA2B|ADRA2C|ADRB1|ADRB2|CHRM1|CHRM2|CHRM3|CHRM4|CHRM5|DRD2|HRH1|HTR1A|HTR2A|HTR2C|SMPD1	6/37
labetalol	adrenergic receptor antagonist	ADRB1|ADRB2|ADRA1A|ADRA1D|ADRA1B	6/37
loxapine	dopamine/seratonin receptor antagonist	DRD2|DRD3|DRD4|DRD1|HRH1|HTR2A|HTR2C|HTR6|ADRA1A|ADRA1B|ADRA2A|ADRA2B|ADRA2C|ADRB1|CHRM1|CHRM2|CHRM3|CHRM4|CHRM5|DRD5|HRH2|HRH4|HTR1A|HTR1B|HTR1D|HTR1E|HTR3A|HTR5A|HTR7|SLC6A2|SLC6A3|SLC6A4	6/37
bisoprolol	adrenergic receptor antagonist	ADRB1|ADRB2	6/34
repaglinide	insulin secretagogue	ABCC8|CYP2C8|CYP3A5|INS|KCNJ11|PPARG	6/30
sotalol	adrenergic receptor antagonist	ADRB1|ADRB2|KCNH2	6/30
ciglitazone	PPAR receptor agonist	PPARG|INS	6/30
indometacin	cyclooxygenase inhibitor	PTGS1|PTGS2|PPARG|PTGDR2|GLO1|PLA2G2A|PPARA|PTGR2|SLC46A1	6/29
